# Supplementary material for: STN7 Kinase Is Essential for Arabidopsis thaliana Fitness under Prolonged Darkness but Not under Dark-Chilling Conditions
Source: Int J Mol Sci. 2022 Apr 20;23(9):4531. doi: 10.3390/ijms23094531 (PMC9100030; doi:10.3390/ijms23094531)
Supplement: Supplementary file 1 [file ijms-23-04531-s001.zip]

Archive with 1 entries (1 files):
- ijms-1639335-supplementary.pdf
